# Supplementary material for: Recyclable Composite Membrane of Polydopamine and Graphene Oxide-Modified Polyacrylonitrile for Organic Dye Molecule and Heavy Metal Ion Removal
Source: Membranes (Basel). 2022 Sep 27;12(10):938. doi: 10.3390/membranes12100938 (PMC9609451; doi:10.3390/membranes12100938)
Supplement: Supplementary file 1 [file membranes-12-00938-s001.zip]

Archive with 1 entries (1 files):
- membranes-1870322-supplementary.pdf
